# Supplementary material for: Fertility Alteration Characteristics and Cytological Mechanisms of Pollen Abortion in Thermo-Photo-Sensitive Genic Male Sterile Wheat K64S
Source: Plants (Basel). 2026 Jun 9;15(12):1774. doi: 10.3390/plants15121774 (PMC13306847; doi:10.3390/plants15121774)
Supplement: Supplementary file 1 [file plants-15-01774-s001.zip]

Archive with 1 entries (1 files):
- plants-4343537-supplementary.pdf
